# Supplementary material for: Evolution of fast root gravitropism in seed plants
Source: Nat Commun. 2019 Aug 2;10:3480. doi: 10.1038/s41467-019-11471-8 (PMC6677796; doi:10.1038/s41467-019-11471-8)
Supplement: Supplementary file 6 — Source Data [file 41467_2019_11471_MOESM6_ESM.xlsx]

## Sheet: Fig. 3m
Fig. 3m
VGI = Ly/L
Col-0			pin2			pin2;pPIN2::KfPIN			pin2;pPIN2::MpPINW			pin2;pPIN2::PpPINA			pin2;pPIN2::SmPINR			pin2;pPIN2::CrPINJ			pin2;pPIN2::PtPINI			pin2;pPIN2::PtPINE			pin2;pPIN2::PtPINH			pin2;pPIN2::PtPING			pin2;pPIN2::AtPIN2			pin2;pPIN2::GhPIN2a
Ly	L	Ly/L (VGI)	Ly	L	Ly/L (VGI)	Ly	L	Ly/L (VGI)	Ly	L	Ly/L (VGI)	Ly	L	Ly/L (VGI)	Ly	L	Ly/L (VGI)	Ly	L	Ly/L (VGI)	Ly	L	Ly/L (VGI)	Ly	L	Ly/L (VGI)	Ly	L	Ly/L (VGI)	Ly	L	Ly/L (VGI)	Ly	L	Ly/L (VGI)	Ly	L	Ly/L (VGI)
636	689.624	0.922242	72	445.204	0.161724	376	506.965	0.741669	432	529.074	0.816521	17	353.667	0.0480678	283	345.607	0.818849	243	642.366	0.378289	100	214.907	0.465318	153	415.91	0.367868	654	710.304	0.920733	450	501.346	0.897584	489	527.158	0.927616	644	668.892	0.962786
577	626.518	0.920963	244	301.881	0.808266	267	438.674	0.608652	460	588.143	0.782123	94	447.28	0.210159	231	470.358	0.491115	295	518.072	0.569419	374	451.488	0.828372	168	408.366	0.411396	546	699.904	0.780107	402	450.818	0.891712	386	408.988	0.943793	558	619.155	0.901228
450	523.118	0.860227	320	432.216	0.740371	480	541.554	0.886338	204	779.175	0.261815	87	226.874	0.383473	270	349.285	0.773008	195	506.726	0.384823	224	375.91	0.595887	94	295.988	0.31758	336	395.062	0.850499	510	541.589	0.941673	473	511.99	0.923846	524	565.596	0.926456
598	633.225	0.944372	232	338.753	0.684865	192	522.356	0.367565	152	383.416	0.396436	190	470.164	0.404114	409	625.903	0.653456	92	671.764	0.136953	230	471.944	0.487346	180	548.856	0.327955	552	679.979	0.81179	426	464.481	0.917153	528	570.984	0.924719	634	691.86	0.91637
485	532.301	0.911139	125	451.006	0.277158	192	405.757	0.47319	324	492.977	0.657231	151	276.848	0.545426	264	592.647	0.445459	144	375.313	0.38368	170	390.931	0.434859	138	369.681	0.373295	564	616.334	0.915088	546	575.471	0.948788	362	383.865	0.94304	608	650.337	0.9349
602	649.999	0.926155	238	583.197	0.408095	171	376.209	0.454535	364	643.499	0.565657	275	516.575	0.532353	110	638.039	0.172403	432	832.934	0.518649	92	304.876	0.301762	256	398.893	0.641776	438	478.446	0.915464	444	472.042	0.940594	432	473.584	0.912193	632	711.057	0.888818
538	585.136	0.919444	304	555.74	0.547018	423	531.954	0.795182	232	562.551	0.412407	244	623.808	0.391146	316	562.675	0.561603	292	659.074	0.443046	68	337.79	0.201309	110	445.704	0.246801	510	526.894	0.967937	642	675.37	0.95059	536	594.116	0.902181	600	639.768	0.93784
604	645.8	0.935274	372	710.8	0.523354	423	514.49	0.822173	181	334.543	0.541037	245	612.475	0.400016	208	568.693	0.365751	408	569.465	0.716462	108	316.916	0.340784	205	365.685	0.560592	456	532.869	0.855745	612	704.161	0.869119	530	560.149	0.946177	600	630.159	0.952141
591	660.122	0.895289	220	680.78	0.323159	132	369.249	0.357482	186	599.302	0.310361	189	457.903	0.412751	488	681.555	0.71601	52	529.76	0.0981577	194	489.737	0.396131	235	326.127	0.720578	414	466.656	0.887163	546	560.508	0.974116	386	421.867	0.91498	592	633.508	0.934479
504	557.349	0.904281	144	358.828	0.401306	396	522.931	0.75727	306	629.323	0.486237	173	352.176	0.491232	40	488.285	0.0819194	172	642.416	0.267739	68	219.713	0.309495	153	385.512	0.396875	492	563.43	0.873223	696	749.595	0.928501	630	686.072	0.918271	620	655.062	0.946475
650	711.729	0.913269	218	536.445	0.406379	248	544.948	0.455089	322	644.935	0.499275	251	379.693	0.66106	306	458.616	0.667225	352	684.522	0.514227	128	424.809	0.301312	6	297.178	0.0201899	420	445.059	0.943695	624	660.417	0.944858				604	647.748	0.932461
614	675.905	0.908412	280	603.061	0.464298				130	474.632	0.273896	286	488.708	0.585217	528	617.096	0.855621	472	831.602	0.567579	158	433.612	0.364381							648	692.746	0.935408
661	739.847	0.893428	32	542.168	0.0590223							280	483.314	0.579334	255	729.941	0.349343	256	403.415	0.634582	350	517.194	0.676729							396	430.625	0.919594
630	658.994	0.956003										109	315.639	0.345331							358	442.85	0.8084							546	597.543	0.913742
																					188	324.707	0.578984
VGI
Col-0	pin2	pin2;pPIN2::KfPIN	pin2;pPIN2::MpPINZ	pin2;pPIN2::PpPINA	pin2;pPIN2::SmPINR	pin2;pPIN2::CrPINJ	pin2;pPIN2::PtPINI	pin2;pPIN2::PtPINE	pin2;pPIN2::PtPINH	pin2;pPIN2::PtPING	pin2;pPIN2::AtPIN2	pin2;pPIN2::GhPIN2a
0.922242	0.161724	0.741669	0.816521	0.0480678	0.818849	0.378289	0.465318	0.367868	0.920733	0.897584	0.927616	0.962786
0.920963	0.808266	0.608652	0.782123	0.210159	0.491115	0.569419	0.828372	0.411396	0.780107	0.891712	0.943793	0.901228
0.860227	0.740371	0.886338	0.261815	0.383473	0.773008	0.384823	0.595887	0.31758	0.850499	0.941673	0.923846	0.926456
0.944372	0.684865	0.367565	0.396436	0.404114	0.653456	0.136953	0.487346	0.327955	0.81179	0.917153	0.924719	0.91637
0.911139	0.277158	0.47319	0.657231	0.545426	0.445459	0.38368	0.434859	0.373295	0.915088	0.948788	0.94304	0.9349
0.926155	0.408095	0.454535	0.565657	0.532353	0.172403	0.518649	0.301762	0.641776	0.915464	0.940594	0.912193	0.888818
0.919444	0.547018	0.795182	0.412407	0.391146	0.561603	0.443046	0.201309	0.246801	0.967937	0.95059	0.902181	0.93784
0.935274	0.523354	0.822173	0.541037	0.400016	0.365751	0.716462	0.340784	0.560592	0.855745	0.869119	0.946177	0.952141
0.895289	0.323159	0.357482	0.310361	0.412751	0.71601	0.0981577	0.396131	0.720578	0.887163	0.974116	0.91498	0.934479
0.904281	0.401306	0.75727	0.486237	0.491232	0.0819194	0.267739	0.309495	0.396875	0.873223	0.928501	0.918271	0.946475
0.913269	0.406379	0.455089	0.499275	0.66106	0.667225	0.514227	0.301312	0.0201899	0.943695	0.944858		0.932461
0.908412	0.464298		0.273896	0.585217	0.855621	0.567579	0.364381			0.935408
0.893428	0.0590223			0.579334	0.349343	0.634582	0.676729			0.919594
0.956003				0.345331			0.8084			0.913742
							0.578984
p value	4.83645e-06	0.00042047	7.46577e-06	2.95389e-08	0.000110071	5.52276e-07	2.7531e-07	4.01452e-06	0.109532	0.240247	0.188353	0.104671

## Sheet: Fig. 3n
Fig. 3n
Polarity index
	AtPIN2-GFP	KfPIN-GFP	MpPINW-GFP	PpPINA-GFP	SmPINR-GFP	CrPINJ-GFP	PtPINI-GFP	PtPINE-GFP	PtPINH-GFP	PtPING-GFP
(Total)	152	182	173	191	162	178	167	183	192	186
shootward	141	18	35	57	32	27	9	55	176	177
nonpolar	11	149	69	86	112	133	150	56	14	9
rootward	0	15	69	48	18	18	8	72	2	0

## Sheet: Fig. 4f
Fig. 4f
VGI = Ly/L
pin2;pPIN2::X1-GFP			pin2;pPIN2::X2-GFP			pin2;pPIN2::X3-GFP			pin2;pPIN2::X4-GFP			pin2;pPIN2::PtPING-GFP			pin2;pPIN2::AtPIN2-GFP			pin2;pPIN2::X5-GFP
Ly	L	Ly/L (VGI)	Ly	L	Ly/L (VGI)	Ly	L	Ly/L (VGI)	Ly	L	Ly/L (VGI)	Ly	L	Ly/L (VGI)	Ly	L	Ly/L (VGI)	Ly	L	Ly/L (VGI)
330	689	0.478955	484	538.994	0.897969	498	535.598	0.929802	800	927.739	0.862311	1242	1269.68	0.9782	501	547.515	0.915043	694	770.419	0.900809
285	502.668	0.566975	236	255.991	0.921907	801	846.608	0.946129	1148	1219.1	0.941678	1176	1225.57	0.95955	657	727.351	0.903278	442	539.866	0.818722
301	458.05	0.657134	552	617.026	0.894614	675	692.038	0.97538	612	670.846	0.912281	1020	1095.44	0.931136	555	607.355	0.913798	548	688.326	0.796134
293	564.283	0.519243	504	531.262	0.948684	654	694.109	0.942215	788	816.627	0.964945	1212	1251.79	0.968213	573	611.978	0.936308	578	624.208	0.925973
167	416.23	0.40122	1086	1118.91	0.970589	500	523.437	0.955225	500	593.296	0.84275	858	916.339	0.936335	498	518.185	0.961047	483	641.579	0.75283
92	358.064	0.256937	414	504.091	0.82128	534	610.687	0.874425	699	750.167	0.931793	726	804.056	0.902922	520	580.12	0.896366	474	487.817	0.971676
444	813.266	0.545947	606	655.996	0.923786	692	707.514	0.978073	465	621.235	0.748509	960	1031.58	0.930611	468	554.069	0.84466	573	688.26	0.832534
204	530.718	0.384385	594	610.846	0.972422	736	775.937	0.948531	633	699.243	0.905265	882	937.994	0.940305	530	585.704	0.904894	436	472.055	0.923621
246	626.565	0.392617	438	441.495	0.992084	792	919.248	0.861574	600	673.346	0.891072	1218	1329.65	0.916028	652	716.174	0.910393	439	506.029	0.867539
276	635.451	0.434337	702	726.557	0.966201	768	844.856	0.909031	596	676.402	0.881133	888	940.554	0.944124	528	547.862	0.963746	443	576.137	0.768914
318	684.537	0.464548	348	360.677	0.964852	762	866.807	0.879088	652	725.52	0.898666	792	799.915	0.990105	444	481.113	0.92286	474	556.055	0.852434
264	499.061	0.528993	516	550.554	0.937238	594	669.71	0.886951	692	1014.32	0.682231	756	774.66	0.975912	328	340.15	0.96428	488	517.24	0.943469
390	597.952	0.652226	452	538.49	0.839384	939	980.526	0.957649	840	942.244	0.891489	588	636.027	0.924489	592	613.041	0.965678	534	619.531	0.861942
312	718.117	0.43447	468	595.279	0.786186	912	995.993	0.915669	657	732.508	0.896919	582	602.677	0.965691	552	594.897	0.927892	486	552.967	0.878895
			456	475.192	0.959612
pin2;pPIN2::X1-GFP	pin2;pPIN2::X2-GFP	pin2;pPIN2::X3-GFP	pin2;pPIN2::X4-GFP	pin2;pPIN2::PtPING-GFP	pin2;pPIN2::AtPIN2-GFP	pin2;pPIN2::X5-GFP
0.478955	0.897969	0.929802	0.862311	0.9782	0.915043	0.900809
0.566975	0.921907	0.946129	0.941678	0.95955	0.903278	0.818722
0.657134	0.894614	0.97538	0.912281	0.931136	0.913798	0.796134
0.519243	0.948684	0.942215	0.964945	0.968213	0.936308	0.925973
0.40122	0.970589	0.955225	0.84275	0.936335	0.961047	0.75283
0.256937	0.82128	0.874425	0.931793	0.902922	0.896366	0.971676
0.545947	0.923786	0.978073	0.748509	0.930611	0.84466	0.832534
0.384385	0.972422	0.948531	0.905265	0.940305	0.904894	0.923621
0.392617	0.992084	0.861574	0.891072	0.916028	0.910393	0.867539
0.434337	0.966201	0.909031	0.881133	0.944124	0.963746	0.768914
0.464548	0.964852	0.879088	0.898666	0.990105	0.92286	0.852434
0.528993	0.937238	0.886951	0.682231	0.975912	0.96428	0.943469
0.652226	0.839384	0.957649	0.891489	0.924489	0.965678	0.861942
0.43447	0.786186	0.915669	0.896919	0.965691	0.927892	0.878895
	0.959612
p value	1.92642e-11	1.13558e-10	8.49602e-11	1.83305e-10	1.91553e-10	1.77244e-10

## Sheet: Fig. 4g
Fig. 4g
Polarity index
	X1-GFP	X2-GFP	X3-GFP	X4-GFP	PtPING-GFP	AtPIN2-GFP	X5-GFP
(Total)	178	193	177	169	182	193	188
shootward	36	164	163	150	175	183	169
nonpolar	108	25	14	17	7	10	19
rootward	34	4	0	2	0	0	0

## Sheet: Supplementary Fig. 2a
Supplementary Fig. 2a
n = 8	1	2	3	4	5	6	7	8
Growth rate (mm)
Moss (Pp)									Mean	SD
0h	0	0	0	0	0	0	0	0	0	0
3h	0.231	0.263	0.201	0.239	0.272	0.232	0.261	0.233	0.2415	0.0229658
6h	0.512	0.521	0.481	0.491	0.532	0.477	0.534	0.509	0.507125	0.0220741
9h	0.724	0.749	0.7695	0.726	0.889	0.722	0.782	0.749	0.763812	0.0550804
12h	0.987	1.216	0.942	0.992	1.321	0.986	1.11	0.998	1.069	0.134963
lycophytes (Sm)
0h	0	0	0	0	0	0	0	0	0	0
3h	0.221	0.232	0.257	0.261	0.235	0.255	0.223	0.241	0.240625	0.0155466
6h	0.461	0.478	0.504	0.491	0.473	0.563	0.451	0.503	0.4905	0.034822
9h	0.698	0.721	0.743	0.732	0.733	0.781	0.754	0.791	0.744125	0.0306801
12h	0.903	0.948	0.994	1.001	0.959	1.121	0.996	1.104	1.00325	0.0748518
ferns (Cr)
0h	0	0	0	0	0	0	0	0	0	0
3h	0.346	0.377	0.355	0.311	0.387	0.301	0.345	0.305	0.340875	0.0326122
6h	0.667	0.69	0.678	0.654	0.712	0.601	0.69	0.612	0.663	0.0389615
9h	0.998	1.121	1.053	0.915	1.211	0.889	0.956	0.901	1.0055	0.115274
12h	1.357	1.475	1.421	1.297	1.597	1.198	1.321	1.278	1.368	0.125965
gymnosperms (Pt)
0h	0	0	0	0	0	0	0	0	0	0
3h	1.013	1.123	0.988	1.411	1.216	1.001	1.134	1.131	1.08867	0.0759364
6h	2.115	2.315	1.988	2.677	2.321	2.124	2.254	2.214	2.19733	0.0665833
9h	3.214	3.453	2.877	3.912	3.643	3.211	3.421	3.315	3.31567	0.105002
12h	4.321	4.672	3.871	5.071	4.621	4.315	4.521	4.403	4.413	0.103363
dicots (At)
0h	0	0	0	0	0	0	0	0	0	0
3h	1.321	1.513	1.211	1.372	1.121	1.471	1.103	1.298	1.30125	0.150711
6h	2.715	2.984	2.394	2.696	2.312	2.877	2.149	2.664	2.59888	0.287723
9h	4.098	4.397	3.769	4.117	3.515	4.315	3.714	3.999	3.9905	0.304675
12h	5.634	5.931	5.172	5.593	5.011	5.834	4.537	5.336	5.381	0.464697
dicot (Ga)
0h	0	0	0	0	0	0	0	0	0	0
3h	1.235	1.136	1.411	1.047	1.277	1.177	1.235	1.121	1.20487	0.111474
6h	2.541	2.377	2.839	2.133	2.498	2.491	2.574	2.336	2.47363	0.204699
9h	3.769	3.475	3.998	3.317	3.811	3.733	3.783	3.576	3.68275	0.215199
12h	5.114	4.836	5.317	4.578	5.213	5.097	5.193	4.857	5.02562	0.246602
monocots(Os)
0h	0	0	0	0	0	0	0	0	0	0
3h	1.837	1.647	1.598	1.689	1.618	1.748	1.714	1.898	1.71862	0.105394
6h	3.636	3.231	3.167	3.247	3.312	3.342	3.456	3.673	3.383	0.188383
9h	5.23	4.898	4.674	4.897	4.976	4.972	5.215	5.399	5.03262	0.23252
12h	6.119	6.212	5.912	6.384	6.412	6.688	6.713	6.912	6.419	0.336583
	Moss (Pp)		lycophytes (Sm)		ferns (Cr)		gymnosperms (Pt)		dicots (At)		dicots (Ga)		monocots(Os)
	Mean	SD	Mean	SD	Mean	SD	Mean	SD	Mean	SD	Mean	SD	Mean	SD
0h	0	0	0	0	0	0	0	0	0	0	0	0	0	0
3h	0.2415	0.0229658	0.240625	0.0155466	0.340875	0.0326122	1.08867	0.0759364	1.30125	0.150711	1.20487	0.111474	1.71862	0.105394
6h	0.507125	0.0220741	0.4905	0.034822	0.663	0.0389615	2.19733	0.0665833	2.59888	0.287723	2.47363	0.204699	3.383	0.188383
9h	0.763812	0.0550804	0.744125	0.0306801	1.0055	0.115274	3.31567	0.105002	3.9905	0.304675	3.68275	0.215199	5.03262	0.23252
12h	1.069	0.134963	1.00325	0.0748518	1.368	0.125965	4.413	0.103363	5.381	0.464697	5.02562	0.246602	6.419	0.336583

## Sheet: Supplementary Fig. 2c
Supplementary Fig. 2c
VGI = Ly/L
Moss (Pp)			lycophytes (Sm)			ferns (Cr)			gymnosperms (Pt)			dicots (At)			dicot (Ga)			monocots(Os)
Ly (mm)	L (mm)	Ly/L (VGI)	Ly	L	Ly/L (VGI)	Ly	L	Ly/L (VGI)	Ly	L	Ly/L(VGI)	Ly	L	Ly/L (VGI)	Ly	L	Ly/L (VGI)	Ly	L	Ly/L (VGI)
0.51	2.93	0.174061	0.67	3.17	0.211356	0.103	3.1	0.0332258	2.11	2.95	0.715254	2.51	3.03	0.828383	2.31	3.01	0.767442	2.21	3.11	0.710611
0.67	2.87	0.233449	0.58	2.94	0.197279	0.101	3.11	0.0324759	2.41	3.31	0.728097	2.32	2.97	0.781145	2.13	3.33	0.63964	2.23	3.12	0.714744
0.81	3.11	0.26045	0.47	3.21	0.146417	0.121	3.14	0.038535	2.31	2.98	0.775168	2.57	3.13	0.821086	2.21	3.21	0.688474	2.14	3.19	0.670846
0.72	3.24	0.222222	0.62	3.11	0.199357	0.91	3.08	0.295455	2.1	2.89	0.726644	2.72	3.29	0.826748	2.17	3.14	0.691083	2.37	3.34	0.709581
0.69	3.19	0.216301	0.56	2.9	0.193103	0.99	2.97	0.333333	2.17	3.11	0.697749	2.63	3.27	0.804281	2.15	3.38	0.636095	2.33	3.58	0.650838
0.81	3.26	0.248466	0.81	2.89	0.280277	0.121	3.15	0.0384127	2.32	3.37	0.688427	2.59	3.57	0.72549	2.23	3.14	0.710191	2.49	2.97	0.838384
0.75	3.15	0.238095	0.77	3.28	0.234756	0.112	3.21	0.034891	2.24	3.13	0.715655	2.86	3.43	0.833819	2.12	2.99	0.70903	2.16	3.01	0.717608
0.9	3.27	0.275229	0.81	3.14	0.257962	0.107	3	0.0356667	2.17	3.21	0.676012	2.97	3.66	0.811475	2.71	3.53	0.767705	2.42	3.29	0.735562
0.61	2.98	0.204698	0.82	3.34	0.245509	0.98	3.12	0.314103	2.19	3.12	0.701923	2.65	3.29	0.805471	2.21	3.14	0.703822	2.17	3.16	0.686709
0.54	2.91	0.185567	0.78	3.08	0.253247	0.103	3.33	0.0309309	2.02	3.02	0.668874	2.39	3.13	0.763578	2.16	3.21	0.672897	2.35	3.22	0.729814
0.8	2.93	0.273038	0.69	3.17	0.217666	0.98	2.95	0.332203	2.31	3.07	0.752443	2.71	3.33	0.813814	2.61	3.39	0.769912	2.55	3.35	0.761194
Ly/L
Moss (Pp)	lycophytes (Sm)	ferns (Cr)	gymnosperms (Pt)	dicots (At)	dicot (Ga)	monocots(Os)
0.174061	0.211356	0.332258	0.715254	0.828383	0.767442	0.710611
0.233449	0.197279	0.324759	0.728097	0.781145	0.63964	0.714744
0.26045	0.146417	0.38535	0.775168	0.821086	0.688474	0.670846
0.222222	0.199357	0.295455	0.726644	0.826748	0.691083	0.709581
0.216301	0.193103	0.333333	0.697749	0.804281	0.636095	0.650838
0.248466	0.280277	0.384127	0.688427	0.72549	0.710191	0.838384
0.238095	0.234756	0.34891	0.715655	0.833819	0.70903	0.717608
0.275229	0.257962	0.356667	0.676012	0.811475	0.767705	0.735562
0.204698	0.245509	0.314103	0.701923	0.805471	0.703822	0.686709
0.185567	0.253247	0.309309	0.668874	0.763578	0.672897	0.729814
0.273038	0.217666	0.332203	0.752443	0.813814	0.769912	0.761194
p value			1.4283e-18	5.79119e-20	1.87803e-16	2.73777e-16
			4.72454e-16	2.87781e-19	1.28963e-13	1.84171e-13

## Sheet: Supplementary Fig. 6b
Supplementary Fig. 6b
VGI = Ly/L
col			pin2;pPIN2::PIN1			pin2;pPIN2::PIN2			pin2;pPIN2::PIN3			pin2;pPIN2::PIN4			pin2;pPIN2::PIN7			pin2;pPIN2::PIN6			pin2;pPIN2::PIN5			pin2
Ly	L	Ly/L (VGI)	Ly	L	Ly/L (VGI)	Ly	L	Ly/L (VGI)	Ly	L	Ly/L (VGI)	Ly	L	Ly/L (VGI)	Ly	L	Ly/L (VGI)	Ly	L	Ly/L (VGI)	Ly	L	Ly/L (VGI)	Ly	L	Ly/L (VGI)
636	689.624	0.922242	48	157.526	0.304712	489	527.158	0.927616	468	577.934	0.809781	203	543.628	0.373417	548	777.378	0.704934	354	459.856	0.769806	260	468.482	0.554984	72	445.204	0.161724
577	626.518	0.920963	237	683.12	0.346938	386	408.988	0.943793	324	574.991	0.563487	321	521.466	0.615572	436	694.279	0.62799	209	361.25	0.578547	304	558.734	0.544087	244	301.881	0.808266
450	523.118	0.860227	323	613.292	0.526666	473	511.99	0.923846	354	601.423	0.588604	449	672.331	0.667826	232	625.147	0.371113	204	392.319	0.519985	182	442.191	0.411587	320	432.216	0.740371
598	633.225	0.944372	338	587.685	0.575138	538	560.984	0.959029	447	512.044	0.872972	422	544.017	0.775711	676	828.112	0.816315	132	337.986	0.390549	145	490.368	0.295696	232	338.753	0.684865
485	532.301	0.911139	346	834.765	0.414488	362	383.865	0.94304	201	328.4	0.612058	295	527.636	0.559098	516	643.302	0.802112	144	341.62	0.421521	283	352.524	0.802782	125	451.006	0.277158
602	649.999	0.926155	268	570.597	0.469684	452	473.584	0.954424	291	587.823	0.495047	313	553.403	0.565591	392	480.627	0.815601	206	411.208	0.500963	304	482.632	0.629879	238	583.197	0.408095
538	585.136	0.919444	180	542.636	0.331714	526	594.116	0.885349	216	541.957	0.398556	252	557.625	0.451917	308	483.077	0.63758	190	348.027	0.545935	231	381.755	0.6051	304	555.74	0.547018
604	645.8	0.935274	334	608.455	0.548931	520	560.149	0.928324	525	937.283	0.56013	352	484.684	0.726246	200	558.362	0.358191	207	402.297	0.514545	112	327.248	0.342248	372	710.8	0.523354
591	660.122	0.895289	472	628.112	0.751458	366	401.867	0.910749	337	596.077	0.565363	114	346.962	0.328566	428	608.965	0.702832	179	327.628	0.546351	292	569.286	0.512923	220	680.78	0.323159
504	557.349	0.904281	210	517.316	0.405941	620	686.072	0.903695	153	468.921	0.326281	312	609.961	0.511508	400	693.117	0.577103	268	428.455	0.625503	200	327.232	0.611187	144	358.828	0.401306
650	711.729	0.913269	217	531.2	0.408509	521	590.321	0.882571				167	574.886	0.290492	568	813.893	0.69788	384	753.184	0.509836	252	467.373	0.539184	218	536.445	0.406379
614	675.905	0.908412	170	452.899	0.37536	451	499.712	0.90252										100	331.601	0.301567				280	603.061	0.464298
661	739.847	0.893428	78	134.196	0.581239																			32	542.168	0.0590223
630	658.994	0.956003	316	517.564	0.610553
Col-0	pin2	pin2;pPIN2::PIN1	pin2;pPIN2::PIN2	pin2;pPIN2::PIN3	pin2;pPIN2::PIN4	pin2;pPIN2::PIN7	pin2;pPIN2::PIN6	pin2;pPIN2::PIN5
0.922242	0.161724	0.304712	0.927616	0.809781	0.373417	0.704934	0.769806	0.554984
0.920963	0.808266	0.346938	0.943793	0.563487	0.615572	0.62799	0.578547	0.544087
0.860227	0.740371	0.526666	0.923846	0.588604	0.667826	0.371113	0.519985	0.411587
0.944372	0.684865	0.575138	0.959029	0.872972	0.775711	0.816315	0.390549	0.295696
0.911139	0.277158	0.414488	0.94304	0.612058	0.559098	0.802112	0.421521	0.802782
0.926155	0.408095	0.469684	0.954424	0.495047	0.565591	0.815601	0.500963	0.629879
0.919444	0.547018	0.331714	0.885349	0.398556	0.451917	0.63758	0.545935	0.6051
0.935274	0.523354	0.548931	0.928324	0.56013	0.726246	0.358191	0.514545	0.342248
0.895289	0.323159	0.751458	0.910749	0.565363	0.328566	0.702832	0.546351	0.512923
0.904281	0.401306	0.405941	0.903695	0.326281	0.511508	0.577103	0.625503	0.611187
0.913269	0.406379	0.408509	0.882571		0.290492	0.69788	0.509836	0.539184
0.908412	0.464298	0.37536	0.90252				0.301567
0.893428	0.0590223	0.581239
0.956003		0.610553
p value	4.83645e-06	5.2492e-09	0.196089	0.00011188	1.14246e-05	0.000222632	1.00015e-07	3.58943e-06

## Sheet: Supplementary Fig. 9b
Supplementary Fig. 9b
VGI = Ly/L
col			pin2			pin2;pPIN2::PINB			pin2;pPIN2::PINC			pin2;pPIN2::SmPINU			pin2;pPIN2::CrPINN
Ly	L	Ly/L (VGI)	Ly	L	Ly/L (VGI)	Ly	L	Ly/L (VGI)	Ly	L	Ly/L (VGI)	Ly	L	Ly/L (VGI)	Ly	L	Ly/L (VGI)
636	689.624	0.922242	72	445.204	0.161724	376	1211.64	0.310324	660	1479.83	0.445997	312	449.898	0.693491	268	796.353	0.336534
577	626.518	0.920963	244	301.881	0.808266	1184	1799.77	0.657862	531	1286.65	0.412698	537	610.752	0.879244	224	806.903	0.277605
450	523.118	0.860227	320	432.216	0.740371	176	1450.02	0.121377	444	1249.16	0.355439	300	616.572	0.486561	344	823.357	0.417802
598	633.225	0.944372	232	338.753	0.684865	1104	1596.66	0.691443	768	1118.11	0.686875	332	537.268	0.617941	292	876.603	0.333104
485	532.301	0.911139	125	451.006	0.277158	224	1057.79	0.211761	792	1541.74	0.513707	438	555.553	0.788404	328	607.948	0.53952
602	649.999	0.926155	238	583.197	0.408095	1008	1536.55	0.656016	54	754.915	0.0715312	408	576.706	0.707466	200	839.182	0.238327
538	585.136	0.919444	304	555.74	0.547018	200	1218.1	0.16419	390	1128.31	0.345651	80	187.692	0.42623	344	962.95	0.357236
604	645.8	0.935274	372	710.8	0.523354	544	1654.09	0.328881	312	1106.83	0.281887	208	519.423	0.400444	404	954.518	0.42325
591	660.122	0.895289	220	680.78	0.323159	336	1172.07	0.286673	648	1130.49	0.573203	312	449.898	0.693491	388	683.581	0.567599
504	557.349	0.904281	144	358.828	0.401306	348	1730.11	0.201143	480	1427.82	0.336177	537	610.752	0.879244	408	1067.11	0.382341
650	711.729	0.913269	218	536.445	0.406379	780	1887.27	0.413295	1140	1533.78	0.743261	196	513.409	0.381762	524	968.402	0.541098
614	675.905	0.908412	280	603.061	0.464298	1104	1737.57	0.63537	708	1160.6	0.610028	368	532.974	0.690465	312	1010.81	0.308664
661	739.847	0.893428	32	542.168	0.0590223	828	1441.46	0.574416				500	598.374	0.835598	316	591.464	0.534268
630	658.994	0.956003										444	580.308	0.765111
												280	538.681	0.519788
Col-0	pin2	pin2;pPIN2::PINB	pin2;pPIN2::PINC	pin2;pPIN2::SmPINU	pin2;pPIN2::CrPINN
0.922242	0.161724	0.310324	0.445997	0.693491	0.336534
0.920963	0.808266	0.657862	0.412698	0.879244	0.277605
0.860227	0.740371	0.121377	0.355439	0.486561	0.417802
0.944372	0.684865	0.691443	0.686875	0.617941	0.333104
0.911139	0.277158	0.211761	0.513707	0.788404	0.53952
0.926155	0.408095	0.656016	0.0715312	0.707466	0.238327
0.919444	0.547018	0.16419	0.345651	0.42623	0.357236
0.935274	0.523354	0.328881	0.281887	0.400444	0.42325
0.895289	0.323159	0.286673	0.573203	0.693491	0.567599
0.904281	0.401306	0.201143	0.336177	0.879244	0.382341
0.913269	0.406379	0.413295	0.743261	0.381762	0.541098
0.908412	0.464298	0.63537	0.610028	0.690465	0.308664
0.893428	0.0590223	0.574416		0.835598	0.534268
0.956003				0.765111
				0.519788
p value	4.83645e-06	1.40597e-06	3.03188e-06	3.18376e-05	4.71099e-10

## Sheet: Supplementary Fig. 10c
Supplementary Fig. 10c
Target	Sample	Mean C(t)	C(t) SD		△Ct	POWER	SD
PING	Root tip	21.6626	0.0996437		2.07798	0.345942	0.0180645
PING	Root-ab	25.858	0.0305153		6.76107	0.0316275	0.000496872
PING	shoot	26.5016	0.068767		7.05899	0.0271626	0.000971125
GAPDH	Root tip	19.5846	0.218152
GAPDH	Root-ab	19.0969	0.152442
GAPDH	shoot	19.4427	0.216281
PINH	Root tip	24.3835	0.115664		4.79894	0.0861711	0.00524477
PINH	Root-ab	27.5607	0.257425		8.46383	0.0132529	0.00186252
PINH	shoot	27.6005	0.094111		8.15787	0.0154948	0.000763097
	root-tip	root-ab	shoot
PtPING	0.345942	0.0316275	0.0271626
	0.0180645	0.000496872	0.000971125
PtPINH	0.0861711	0.0132529	0.0154948
	0.00524477	0.00186252	0.000763097

## Sheet: Supplementary Fig. 10e
Supplementary Fig. 10e
	1	2	3
P. taeda (CPM)				Mean	SD	p value
DMSO	111	109	106	108.667	2.51661	0.000735866
NPA	41	45	33	39.6667	6.1101
C.richardii (CPM)
DMSO	58	56	58	57.3333	1.1547	0.00181776
NPA	43	46	42	43.6667	2.08167
	DMSO
P. taeda	108.667	2.51661
C.richardii	57.3333	1.1547
	NPA
P. taeda	39.6667	6.1101
C.richardii	43.6667	2.08167
